# Supplementary material for: “We Help Each Other Through It”: Community Support and Labor Experiences Among Brazilian Immigrants in Portugal
Source: Behav Sci (Basel). 2025 Sep 19;15(9):1283. doi: 10.3390/bs15091283 (PMC12467796; doi:10.3390/bs15091283)
Supplement: Supplementary file 1 [file behavsci-15-01283-s001.zip]

Archive with 1 entries (1 files):
- behavsci-3759805-supplementary.pdf
